# Supplementary material for: Probing popular and political discourse on antimicrobial resistance in China
Source: Glob Health Res Policy. 2019 Feb 28;4:6. doi: 10.1186/s41256-019-0097-z (PMC6394084; doi:10.1186/s41256-019-0097-z)
Supplement: Supplementary file 1 — Thematic Synthesis of News Media Articles and Policy Statements.xls. This MS-Excel spreadsheet provides the detailed qualitative analysis of each news media article and policy statement conducted in this study, as described in the Methods section. It also lists the source (database), publisher, publication date, access date, title, and URLs of all analyzed records. (XLSX 142 kb) [file 41256_2019_97_MOESM1_ESM.xlsx]

## Sheet: Media
Source (Database)	Publisher	Publication Date	Access Date	Type of Article (media - print news, policy)	Article Title	Brief Summaries	Categories	Conceptual Themes	Abbreviations	Article Excerpts	URL	Comments
CNKI (Newspapers)	健康报	2017-05-09	2017-05-15	media - print news	微生物要测“准” 离不开临床思维	Pathology tests and clinical expertise should be combined to approach diseases involving resistant bacteria	Educating medical professionals	Professional awareness	PA	当今，检验与临床有渐行渐远之势。然而，不懂微生物学，当不好感染病临床医生；不懂临床，也做不好临床微生物学工作。实验室和临床实际上是一个整体。	http://gb.oversea.cnki.net/kcms/detail/detail.aspx?QueryID=1&CurRec=2&DbCode=CCND&dbname=CCNDTEMP&filename=JIKA201705090080
CNKI (Newspapers)	经济日报	2017-05-05	2017-05-15	media - print news	剑指“超级细菌”	Research has shown that antimicrobial misuse in the livestock breeding industry is perhaps more severe than that of clinical medicine	Raising concerns regarding antimicrobial misuse in farming	Impact of agricultural use	AG	历经10余年持续研究，她的团队发现，流域耐药基因的污染与畜牧、水产业抗生素的使用模式之间存在关联。畜牧养殖业领域的抗生素滥用问题，可能比医疗领域更为严重。从华北、华东到华南，他们做了近100个养殖场调研，很多数据显示，抗生素在动物养殖中的滥用，可能远高于在医疗临床上的使用。	http://finance.china.com.cn/roll/20170505/4201342.shtml
CNKI (Newspapers)	科技日报	2017-04-25	2017-05-08	media - print news	以人民的名义告知：抗生素，服还是扔？	Public must understand that antibacterial medicine should be used in moderation and avoid "extremes" (i.e. unneccesarily minimal usage or excessive usage)	Educating the public - addressing public misconception	Public awareness & education	PAE	对于普通百姓来说，要知晓“三个不等于”，即“抗菌≠抗炎”，除了细菌外，炎症还可以由病毒、炎症因子等引起；“发热≠感染”，发热的原因很多，如免疫、肿瘤等；“感染≠细菌感染”，感染的范畴更宽泛，包括寄生虫感染等。需要提醒的是，运用抗生素还要避免“两个极端”：过度应用和久拖不用。	http://digitalpaper.stdaily.com/http_www.kjrb.com/kjrb/html/2017-04/25/content_367953.htm?div=0
CNKI (Newspapers)	中国高新技术产业导报	2017-04-24	2017-05-08	media - print news	向“超级细菌”宣战刻不容缓	WHO raised alarm about "superbugs"; AMR is becoming recognized as a global issue (ex. 193 countries signing declaration to strengthen control of antibiotics during G20 in HangZhou, 2016); Promising scientific research result (ex. using biological enzymes to replace antibiotics); Government issuing relevant domestic policies (ex. National Action Plan to Stop AMR in 2016); Development of antibiotic…	Educating the public, Summarizing current progress on research and policies, Acknowleding need for global efforts, Raising concerns regarding antimicrobial misuse in farming, Discussing future directions	Public awareness & education, Achievements, Global collaboration, Impact of agricultural use, Future directions	COM (PAE, A, GC, AG, FD)	不久前，世界卫生组织发表世界上最具耐药性、最能威胁人类健康的“超级细菌”列表“１２强”，上“榜”的细菌被世界卫生组织认为急需开发新型抗生素来应对。这是世界卫生组织首次发布类似清单，意味着拉响了对“超级细菌”的警报。２０１６年９月，Ｇ２０杭州峰会公报承诺将“推动谨慎使用抗生素”。抗生素耐药性的话题已经上升到了国际高度，成为世界性议题。同月，出席联合国大会的１９３个成员国签署宣言承诺加强管制抗生素。令人振奋的是，还在生物酶制剂研发的初级阶段，科研团队就成功救下一名术后“超级细菌”感染患者。２０１６年８月，１４个部委联合发布《遏制细菌耐药国家行动计划（２０１６—２０２０年）》不过，近１０年来，国内外新抗菌药的研发已经进入瓶颈状态，新药上市少，与临床细菌耐药性的快速上升形成了鲜明对比，从而造成某种耐药菌感染无药可用的窘境。目前多国政府、企业和科学家都越来越重视抗菌药物和耐药菌的研究，重点开发具有…	http://paper.chinahightech.com/html/2017-04/24/content_24963.htm	Same article published in 人民日报, 4/17/2017
CNKI (Newspapers)	中国中医药报	2017-04-19	2017-05-08	media - print news	中医疗法让村民远离抗生素滥用	Local hospital in Kunming city have been using traditional chinese medicine patches to effectively replace antibiotics as treatment for various diseases	Summarizing current progress on public health, Promoting traditional chinese medicine	Achievements, Traditional Chinese medicine	A, TCM	在云南省昆明市晋宁区宝峰中心卫生院，村民一般感冒发烧、腹泻、咳嗽、支气管炎、胃炎等常见疾病不需要打针输液，只用一个中药敷贴贴在肚脐上，通过中药疗法透皮技术作用于人体穴位就能治愈，这是该院响应国家“零输液”推出的中医绿色疗法，一定程度上替代了抗生素，也减少了抗生素滥用的风险。	http://gb.oversea.cnki.net/kcms/detail/detail.aspx?QueryID=2&CurRec=3&DbCode=CCND&dbname=CCNDTEMP&filename=ZYYB201704190051
CNKI (Newspapers)	中国中医药报	2017-04-18	2017-05-08	media - print news	应用现代管理理念 提升用药安全水平	Through the implementation of a "Quality Control Circle" system, Peking Union Medical College Hospital improved their pharmaceutical management and methods, reduced adverse drug events and drug resistance, and helped to ensure that patients are reasonably using medication	Summarizing current progress on hospital management system	Achievements	A	3 月 31 日，记者从中国药学会药事管理专业委员会和中国药品监督管理研究会药品流通监管研究专业委员会主办的第七届药学品管圈研讨会上了解到，协和医院通过实施品管圈改进药学管研究专业委员会主办的第七届药学品管圈研讨会上了解到，协和医院通过实施品管圈改进药学管理理念和方法，降低药物不良事件和耐药性，提升了药学质量管理水平，保障患者合理用药。品管圈（Quality Control Circle，QCC）是由相同、相近或互补工作场所的人们自发组成数人一圈的小圈团体（又称 QC 小组），全体合作、集思广益，按照一定的活动程序来解决工作现场、管理、文化等方面所发生的问题及课题。其目的在于提高产品质量和提高工作效率。	http://gb.oversea.cnki.net/kcms/detail/detail.aspx?QueryID=2&CurRec=5&DbCode=CCND&dbname=CCNDTEMP&filename=YIYA201704180070
CNKI (Newspapers)	健康报	2017-04-17	2017-05-08	media - print news	致命“超级细菌”何以应对	WHO released list of "superbugs"; "Superbugs" emerged due to excessive and unnecessary use of antibiotics and drug development has reached bottleneck; Experts recommend that medical instituions standardize reaonsable use of medications, citizens should be taking antibiotics in an appropriate manner (ex. following prescriptions), government and corporations must emphasize the issue of AMR; Both do…	Educating the public - WHO superbugs list, Educating medical professionals, Summarizing current progress on research, Future steps to combat AMR, Global research progress	Public awareness & education, Professional Awareness, Achievements, Future directions, Global collaboration	COM (PAE, PA, A, FD, GC)	2017 年 2 月底，世界卫生组织（WHO）公布了一份列有 12 种“超级细菌”的名单，指出这些病原体对抗生素产生耐药性，对人类健康构成最大威胁。过于频繁且常常非必要地使用抗生素，导致了对抗生素治疗耐受的新型细菌——“超级细菌”的出现。专家提示，合理使用抗生素和加快药物研发刻不容缓。医疗机构应做到规范用药、合理用药，尽量缩短用药时间，同时避免滥用或误用抗生素。普通公众则只需牢记抗菌药物合理使用的四大原则即可，它们是：①谨遵医嘱，按症用药；②发热不明，检查先行；③口服优先，注射后行；④慎用广谱，避免耐药。此外，政府与企业应充分重视抗生素耐药问题，自上而下加大新型抗生素的研发力度，并开展破坏细菌耐药基因和增强细菌对抗生素敏感性的深入研究，为预防“超级细菌”提供更长远和可靠的支持。事实上，国内外科学家一直没有放慢研究的脚步，近来在对抗“超级细菌”的研究领域也取得一些可喜成果。	http://gb.oversea.cnki.net/kcms/detail/detail.aspx?QueryID=2&CurRec=7&DbCode=CCND&dbname=CCNDTEMP&filename=JIKA201704170080
CNKI (Newspapers)	科技日报	2017-03-23	2017-05-15	media - print news	三种超级细菌对人类威胁最大	WHO released a global list of antibiotic-resistant priority pathogens	Educating the public - WHO superbugs list	Public awareness & education	PAE	据美国趣味科学网报道，世界卫生组织（WHO）近日发布了首批“优先病原体（priority pathogens）”清单。清单分为三类：关键、高级和中等优先级。其中三种病原体处于关键优先级，对人类健康的威胁最大。	http://digitalpaper.stdaily.com/http_www.kjrb.com/kjrb/html/2017-03/23/content_365748.htm?div=-1
CNKI (Newspapers)	解放日报	2017-03-13	2017-05-15	media - print news	最危险“超级细菌”可能无药可救	WHO released list of "superbugs"; Main reasons for losing the battle against bacteria include lack of innovative antibiotics and the smaller profits for the pharmaceutical industry to create new antibiotics; Standardizing treatment plans and research for more effective antibiotics are important to fighting against AMR; Factors outside medicine (ex. antibiotics in food) should be emphasized	Educating the public - WHO superbugs list, Economic factors hindering progress, Eudcating medical professionals, Raising concerns regarding antibiotics in food	Public awareness & education, Economic impacts, Professional awareness, Impact of agricultural use	PAE, E, PA, AG	世卫组织提供的12类最危险“超级细菌”名单中，专家以耐药性的强弱分为最优先、高度优先、中度优先。然而近十几年来，在这场“竞赛”中，细菌渐渐占了上风。专家认为其原因主要有二。首先，击败细菌的全新靶点尚未找到。从历史来看，应用广泛的抗生素大多作用于细菌的细胞壁，人类作为高级生物，在进化过程中已没有细胞壁，导致之前研发的抗生素对人体副作用并不大，但近年来，作用于细胞壁的抗生素已基本研究完毕，新的靶点仍未找到，抗生素研究进入瓶颈。除此之外，考虑到抗生素制药带来的利润并不特别丰厚，远不如心血管、抗肿瘤等药物，许多制药企业对这一领域投入较少，研究水平自然相对不尽如人意。专家最后强调，抗生素的广泛应用，是造成超级细菌耐药性的罪魁祸首。人类摄入的日常饮食（水产品、禽类、蔬菜等）都含有抗生素与农药残留，这些医疗之外的社会问题更需引起多方重视。	http://newspaper.jfdaily.com/jfrb/html/2017-03/13/content_14282.htm
CNKI (Newspapers)	保健时报	2017-02-23	2017-05-15	media - print news	四分之三的尿路感染由大肠杆菌导致	Discussed UTI, informing patients that they should not attempt to excessively treat asymptomatic bacteriuria, as it may lead to bacteria developing antibiotic-resistance	Educating the public - addressing public misconception	Public awareness & education	PAE	如果对于无症状菌尿过度治疗的话，反而会增加尿路感染复发的风险，并且增加细菌耐药和变异的几率。
CNKI (Newspapers)	中国经济时报	2017-02-18	2017-05-15	media - print news	治理雾霾须关注舆论的“风”	Researchers bust myth that antibiotic-resistant genes found in Beijing's smog can directly cause severe adverse health effects for humans	Educating the public - addressing public misconception, Concern over smog myth	Public awareness & education - smog myth	PAE-SM	跨界发言偷梁换柱型。瑞典哥德堡大学抗生素耐药性研究中心4位学者在研究中提到，“从北京雾霾中检测出抗生素耐药性基因”，引发关注。随后国内部分微信公众号发表题为《北京雾霾中发现有耐药菌，“人类最后的抗生素”对它束手无策》《北京雾霾中含有耐药菌60余种将导致药物失去作用》等文章，造成了舆论的恐慌。事实上，细菌的耐药性和致病性是完全不同的概念，耐药性的增加并不意味着致病性的增强。国内外多位专家表示，细菌耐药性的获得是由进化选择和抗生素等诱导选择引起的，雾霾不产生耐药基因，雾霾与耐药菌并无必然的因果联系。	http://www.cet.com.cn/ycpd/sdyd/1897836.shtml
CNKI (Newspapers)	光明日报	2017-02-10	2017-05-15	media - print news	宁夏引才用才 在软环境上下功夫	NingXia (relatively underdeveloped Chinese province) attracted leading Chinese-Canadian scientist to conduct research for new antibiotics - the scientists said that he chose to stay in NingXia because of the government's persistence to keep talents [via flexible policies]	Using AMR research as an example of local economic development	Economic impact	E	2月9日，宁夏农业有机合成工程技术研究中心主任杨志祥走进实验室，认真检查实验记录数据，他正承担着针对“超级细菌”的抗生素新药研发。一年半前，通过我国向西开放的国家级平台——中阿博览会，加拿大籍华人杨志祥辞职来到宁夏。此前，他曾担任加拿大一家全球知名制药企业的首席科学家。对此，不少人表示不解，“超级细菌”是当今国际研究前沿，即使到回中国，也应该选择一线城市，为什么要去相对偏远的宁夏？“虽然宁夏的科研配套、人才基础条件不如大城市，但宁夏求贤若渴的引才诚意打动了我。”杨志祥说。	http://epaper.gmw.cn/gmrb/html/2017-02/10/nw.D110000gmrb_20170210_6-01.htm
CNKI (Newspapers)	光明日报	2-5-2017	2017-05-15	media - print news	遏制抗生素滥用须做哪些功课	Hospital managers claim that many hospital staff and lab technicians have yet to carry out appropriate measures for collecting and delivering samples, which may lead to inaccurate diagnoses and thus unnecessary antibiotic prescriptions; lab technicians and clinicians also need better communication; more training for medical professionals is clearly needed (development of standardized procedural t…	Raising concern regarding professional practice in hospitals that may contribute to AMR	Professional awareness, Challenges	PA, C	在实际临床操作中，由于医务人员和实验室技术人员，对微生物标本的正确采集和送检掌握得不够规范，对感染性疾病的诊断准确性造成很大影响。对此，徐英春解释说，要准确检出病原菌，医护人员及实验室技术人员，必须掌握正确采集、送检、保存与处理原则和规范程序。如果标本采集的不准确，或采集过程受到污染，获得的结果也就不准确。医生依据错误的检测结果，就有可能给不需要抗生素治疗的患者用了抗生素，进而造成耐药，很多需要治疗的患者，反而又因病原菌没有检查出来，耽误了治疗。除了标本采集不规范，微生物检验与临床脱节现状也亟须改变。北京朝阳医院副院长童朝晖坦言，在很多医院，微生物室的工作人员不了解患者情况，也是限制病原学诊断的一个重要原因。要改善这一现状，应该建立临床医生与微生物专业技术人员良好的沟通机制，尽快实现临床与微生物检验的一体化。	http://news.sciencenet.cn/htmlnews/2017/2/367125.shtm
CNKI (Newspapers)	人民日报海外版	12-23-2016	2017-05-15	media - print news	雾霾能否导致人体耐药？	Researchers bust myth that antibiotic-resistant genes found in Beijing's smog can directly cause severe adverse health effects for humans	Educating the public - addressing public misconception, Concern over smog myth	Public awareness & education-smog myth	PAE-SM	瑞典哥德堡大学抗生素耐药性研究中心主任拉森教授反复强调，北京雾霾样本中检测出的抗生素耐药基因是使细菌对抗生素产生耐药性的基因，只会存在于细菌上面，并不会使人类对抗生素产生耐药性。只有全部满足以下3个条件时，含有这种基因的细菌才会令人担忧：一是证明这种细菌属于可以引发疾病的细菌；二是这种细菌在空气中具有活性；三是空气中存在极大数量的此种细菌。	http://paper.people.com.cn/rmrbhwb/html/2016-12/23/content_1738253.htm
CNKI (Newspapers)	经济日报	2016-12-21	2017-05-15	media - print news	滥用抗生素需遏制	National Health Commission plans to promote education regarding antibiotic usage (standardizing antibiotic use in treatment plans and increasing patient awareness), as well as further collaboration with WHO to implement antimicrobial stewardship	Plans for future actions in educating medical professionals & public, Global collaboration	Future directions, Global collaboration	FD, GC	慎重对待抗生素已经成为我国公共健康领域的重要问题。国家卫生计生委医政医管局局长张宗久表示，下一步，国家卫生计生委将致力于推动抗生素知识的宣传普及，促进公众认识水平的提高，也将与世界卫生组织积极加强交流与合作，共同促进抗生素的合理使用。他号召各级各类医疗机构和广大医务人员不断提高用药水平，规范用药行为，科学合理使用抗生素；同时加强对患者的健康教育和用药指导，纠正自我抗生素治疗行为。	http://gb.oversea.cnki.net/kcms/detail/detail.aspx?QueryID=0&CurRec=34&DbCode=CCND&dbname=CCNDLAST2017&filename=JKSB201612160190
CNKI (Newspapers)	健康时报	2016-12-16	2017-05-15	media - print news	合理用药才能用上好药	Achieving reasonable use of medication involves a variety of different factors - the physician's prescription, pharmaceutical innovation, media awareness, and regulation from relevant governmental institutions	Educating medical professionals, Educating the public, Media's role in promoting awareness, Use of policy	Professional awareness, Public awareness & education, Media's role, Policy	PA, PAE, M, P	合理用药，不仅要科学合理、合情也需要合规。无规矩不成方圆，药品的安全性、有效性不光 是在使用之后发生了不良反应我们才开始进行监管，而是在生产环节通过生产质量管理规范和医院 的管理进行监管，合理用药在各个链条上都有责任，都会不同程度的促进合理用药。	http://gb.oversea.cnki.net/kns55/detail/detail.aspx?QueryID=0&CurRec=34&DbCode=CCND&dbname=CCNDLAST2017&filename=JKSB201612160190
CNKI (Newspapers)	中国经济导报	2016-12-02	2017-05-15	media - print news	呼吸健康与耐药基因：认识、治理有待提高	Researchers explaining/busting myths regarding implications of Beijing smog containing bacterial antibiotic-resistance genes; elevated amount of these genes in atmosphere likely originating from feces of humans and animals which consume large amounts of antibiotics	Educating the public - addressing public misconception, Concern over smog myth, Concerns over antibiotics as enviornmental pollution	Public awareness & education-smog myth, Environmental pollution	PAE-SM, EP	要茂盛向中国经济导报记者解释，用于人体细菌感染治疗和动物养殖业的大量抗生素，使得人和动物的粪便中含有丰富的耐药细菌和耐药基因，它们会随着人和动物的粪便进入医疗废水、生活废水等水体环境，也会通过施肥、堆肥等农业行为进入土壤环境，最终在受到外界扰动，如通过污水处理的曝气环节和耕地等农业活动后进入到大气环境中。	http://www.ceh.com.cn/shpd/2016/12/1018314.shtml
CNKI (Newspapers)	中国医药报	2016-11-30	2017-05-15	media - print news	为抗菌药耐药性治理开具处方 ——第九届全球健康促进大会抗生素耐药性分会侧记	Ninth Global Health Promotion Conference AMR Subconference (Shanghai) discussed urgency of AMR and importance of global collaboration to implement antimicrobial stewardship	Acknowleding need for global efforts	Global collaboration	GC	日前在上海召开的第九届全球健康促进大会抗生素耐药性平行会议上，针对目前全球共同存在的抗菌药耐药性问题，全球医药网络执行董事 Mirfin 疾呼。	http://gb.oversea.cnki.net/kcms/detail/detail.aspx?QueryID=2&CurRec=40&DbCode=CCND&dbname=CCNDLAST2016&filename=YIYA201611300060
CNKI (Newspapers)	人民日报	2016-11-30	2017-05-15	media - print news	如何科学地传播科学	Criticizing how media can falsely portray scientific info (ex. falsely exaggering/twisting implications of genes in Beijing smog that confer antibiotic-resistant)	Educating the public - addressing public misconception, Raising concerns regarding media portrayal of AMR science info, Concern over smog myth	Public awareness & education-smog myth, Media's role	PAE-SM, M	11月23日某研究机构在其微信认证账号上发表文章《呼吸的痛！北京等地雾霾中发现耐药菌》被热转。11月24日，上海某网络媒体刊发新闻《北京雾霾中发现有耐药菌，“人类最后的抗生素”对它束手无策》，25日被大量媒体转载、评论。记者发现，在媒体互相转载转引过程中，出现了把研究中“雾霾中存在耐药性基因”报道成“存在耐药菌且将使药物失去作用”等多处谬误。论文原作者也认为研究结果被误读，且表示这并不是一篇呈现最终科学结论的文章，其所呈现的初步结论是尚在研究中且待进一步证实的阶段性成果。	http://paper.people.com.cn/rmrb/html/2016-11/30/nw.D110000renmrb_20161130_7-04.htm
CNKI (Newspapers)	人民日报海外版	2016-11-29	2017-05-15	media - print news	治霾，靠理智更靠担当	Researchers bust myth that antibiotic-resistant genes found in Beijing's smog can directly cause severe adverse health effects for humans	Educating the public - addressing public misconception, Concern over smog myth	Public awareness & education-smog myth	PAE-SM	不知道乔奇姆本人看到这些后会作何感想，文章的题目本来是这样的——《论人、动物和环境耐药基因组的结构与多样性》。如果硬要与北京雾霾扯上关系，也只是这个研究报告里提到了一个关于从北京一次雾霾天的14份空气样本中检测出抗生素耐药性基因（以下简称耐药性基因）的内容。	http://health.people.com.cn/n1/2016/1129/c398004-28905254.html
CNKI (Newspapers)	第一财经日报	2016-11-28	2017-05-16	media - print news	耐药性基因未必对人致病 雾霾不是罪魁祸首	Researchers bust myth that antibiotic-resistant genes found in Beijing's smog can directly cause severe adverse health effects for humans	Educating the public - addressing public misconception, Concern over smog myth	Public awareness & education-smog myth	PAE-SM	那么这些耐药性基因是雾霾造成的吗?事实上，耐药性基因一直存在于环境中，并不是因为有霾才有耐药性基因。空气中存在耐药性基因的并不只是北京。拉尔森对美国纽约和圣迭戈的空气取样分析后发现，在耐药性基因的数量上，两个美国城市和北京相当。	http://www.yicai.com/news/5169427.html
CNKI (Newspapers)	中国教育报	2016-11-28	2017-05-16	media - print news	“超超级细菌”真的无药可救？	"Super-superbugs" are a critical challenge for the medical field; Key national research project on livestock pathogen resistance testing & control (part of 13th Five-Year Plan) is underway	Mentioning current challenges, Acknowleding impacts of agricultural use	Challenges, Impact of agricultural use	C, AG	在当前日益严峻的抗菌形势下，“超超级细菌”的出现对临床治疗来说无疑是个巨大挑战，如果这样的质粒传播给人医临床致病菌，定会给公共卫生安全带来无法估量的影响。又由于市面现有的大部分抗生素对其不起作用，“超超级细菌”则可能会趁机成为人类感染性疾病的最强悍“元凶”。因此，刘雅红教授牵头成立“十三五”国家重点研发计划“畜禽重要病原耐药性检测与控制技术研究”项目，旨在表明我国针对耐药性难题的国家行动已经展开，这亦是科研人员在重大科技民生难题上的勇于担当。	http://gb.oversea.cnki.net/kcms/detail/detail.aspx?QueryID=0&CurRec=44&DbCode=CCND&dbname=CCNDLAST2016&filename=CJYB201611280070
CNKI (Newspapers)	健康报	2016-11-28	2017-05-16	media - print news	疾控专家：雾霾与耐药菌无必然因果联系	Researchers bust myth that antibiotic-resistant genes found in Beijing's smog can directly cause severe adverse health effects for humans	Educating the public - addressing public misconception, Concern over smog myth	Public awareness & education-smog myth	PAE-SM	孙宗科表示，文章之所以得出北京雾霾中唯一“含有碳青霉烯类抗生素耐药性基因”的结论，与该研究的取样有关。“该研究中只有北京的样本是采自空气，而其他国家的样本来自生物、水和土壤，因此研究结果没有可比性。”孙宗科说，对碳青霉烯类抗生素天然耐药的细菌（如嗜麦芽寡养单胞菌）一直在自然环境中存在，可在空气中经常检测到，与雾霾间无必然的因果关系。	http://www.jkb.com.cn/news/depth/2016/1128/399042.html
CNKI (Newspapers)	科技日报	2016-11-27	2017-05-16	media - print news	雾霾导致人体耐药？这是误读	Researchers bust myth that antibiotic-resistant genes found in Beijing's smog can directly cause severe adverse health effects for humans	Educating the public - addressing public misconception, Concern over smog myth	Public awareness & education-smog myth	PAE-SM	“我觉得公众对这个事儿，没有必要恐慌。”王月丹认为，因为细菌在空气中无处不在，耐药细菌也可以像其他细菌一样在空气中生存，甚至播散，“这再正常不过的了”。	http://digitalpaper.stdaily.com/http_www.kjrb.com/kjrb/html/2016-11/27/content_355646.htm?div=-1
CNKI (Newspapers)	人民日报	2016-11-27	2017-05-16	media - print news	存在耐药性基因≠导致人体抗药	Researchers bust myth that antibiotic-resistant genes found in Beijing's smog can directly cause severe adverse health effects for humans	Educating the public - addressing public misconception	Public awareness & education-smog myth	PAE-SM	耐药性基因、耐药性细菌、细菌的耐药性和致病性，这些是完全不同的概念。拉尔森说，一个细菌对某种抗生素是否有抗药性，与其引发疾病的能力（致病性）无关。北京大学第一医院抗感染科主任医师、全国细菌耐药监测学术委员会副主任委员郑波教授介绍，细菌耐药性和致病性不是一个概念。细菌耐药是指某种抗菌药物对某种细菌不起作用，治疗起来困难，并不是说细菌的毒理性强。耐药性基因也不等于耐药性细菌。	http://paper.people.com.cn/rmrb/html/2016-11/27/nw.D110000renmrb_20161127_7-04.htm
CNKI (Newspapers)	光明日报	2016-11-27	2017-05-16	media - print news	网传“吸入雾霾导致人体耐药”概念有误	Researchers bust myth that antibiotic-resistant genes found in Beijing's smog can directly cause severe adverse health effects for humans	Educating the public - addressing public misconception, Concern over smog myth	Public awareness & education-smog myth	PAE-SM	“细菌的耐药性和致病性是完全不同的概念，耐药性增加并非意味着致病性增强。”专家解释说，在我们周围的环境中，有大量细菌存在，不仅在空气中，在口腔、鼻腔、呼吸道、胃肠道等，都存在细菌或真菌。多数细菌与我们是共生共存的关系，因此对人体无害。而人体自身具有免疫力，这些细菌多数对正常人没有致病力，甚至有些细菌是有益的，所以公众不必盲目恐慌。	http://epaper.gmw.cn/gmrb/html/2016-11/27/nw.D110000gmrb_20161127_1-04.htm
CNKI (Newspapers)	健康报	2016-11-24	2017-05-16	media - print news	对抗感染 你该知道的新理念	China acknowledges that AMR is a critical issue and clinical data from 2014-2015 shows improvement in controlling bacterial resistance; More leading experts in infectious diseases research are needed; Physicians must prescribe accurate and adquate anti-infective treatments based on their experience, which requires a clinical microbiology way of thinking	Educating medical professionals, Summarizing current progress on AMR control in the clinical setting, Current challenges in addressing AMR in the medical field	Professional awareness, Achievements, Challenges	PA, A, C	我国已经开始注重并控制耐药菌问题，推出了一系列举措减少滥用。2014年~2015年多中心临床抗生素耐药监测数据显示，我国细菌耐药有所改善。王教授还列举了我国感染性疾病学科建设、人才培养面临的新挑战。细菌感染和抗菌药物应用能力不足，学科带头人缺乏，人才队伍建设受限；难治性感染性疾病在增加，细菌耐药在增加，机会感染和医院感染高发；病原学诊断滞后；《感染病学》等教学内容亟须改进、补充。中国医科大学第一附属医院陈佰义教授：经验性抗感染治疗，需要临床微生物学思维。陈佰义教授提出，经验性抗感染治疗应该正确而且充分，做到这一点需要医生具备临床微生物学思维。微生物学思维广义上讲指对可能病原的评估、对耐药性的评估、把经验治疗做到有的放矢。因此它要求医生了解常见感染部位的病原流行病学，做到心中有数。同时，医生还应对患者进行个体化评估。比如同为CAP，年轻患者考虑肺炎链球菌、非典型病原体；老年患者考虑误吸、肠…	http://weibo.com/ttarticle/p/show?id=2309404045383708847237&infeed=1
CNKI (Newspapers)	人民政协报	2016-11-23	2017-05-16	media - print news	全球每年70万人死于“超级细菌” 抗生素滥用如何遏制？	Alarming data released by WHO about the number of deaths caused by AMR; Antibiotic misuse is the key reason for the emergence of "superbugs"; AMR is a critical issue that affects everyone and the public must take appropriate measures to help combat AMR (ex. avoiding antibiotic misuse)	Educating the public	Public awareness & education	PAE	每年全球约７０万人死于“超级细菌”感染，２３万新生儿因此不治夭折，２０５０年死亡人数可能超过１０００万……世界卫生组织最新披露的一组数据令人心惊，抗生素滥用是罪魁祸首。“超级细菌”粉墨登场、加速变异，除了人口流动增加、病菌繁殖进化等原因，抗生素的不当使用是首要祸因。“目前，遏制抗生素耐药的增长没有万能灵药。”施贺德表示，细菌耐药性问题和每个人息息相关，全社会各层面都应采取行动降低其影响，限制其传播。群众应知道如何正确识别、慎重使用抗生素，按处方服药，正确洗手、保持卫生，避免感染细菌。	http://news.xinhuanet.com/world/2016-11/17/c_1119933213.htm
CNKI (Newspapers)	每日经济新闻	2016-11-22	2017-05-16	media - print news	李克强：制定公共政策向健康倾斜 让医务人员得到尊重和应有报酬	China has been strenghthening its management of antibiotic medication (ex. issuing NAP that targets AMR); Future actions should include not only public awareness but strengthening control of antibiotics used in animal feeding and in smaller medical clinics; During the Ninth Global Health Promotion Conference (Shanghai), China's Premier (Le Keqiang) emphasized the importance of combating AMR, espe…	Summarizing current policy efforts, Future directions in implementing antimicrobial stewardship, Acknowledging need for global efforts	Policy, Future directions, Global collaboration	P, FD, GC	近些年，我国也在加强抗生素药品的规范管理。例如今年8月，国家卫生计生委等14部门联合印发《遏制细菌耐药国家行动计划（2016~2020年）》，从国家层面多个领域打出组合拳，解决细菌耐药问题。在陈思东看来，重点要强化落实。不仅要向老百姓多宣传抗生素的正确使用，还要在生产、流通、使用加强监管。例如在动物饲养上，使用抗生素的监管还需要加强。此外，目前大医院对抗生素的使用已经进行了严格控制，但是一些小门诊、小医院还需要加强监管，最终实现从源头上控制细菌耐药。陈思东表示，针对抗生素耐药的问题，许多国家都有在研究。目前，各个国家共同合作非常重要，能够从不同思路、不同角度取长补短，使得耐药研究提速，提高新型抗菌药物研发能力。李克强在此次大会上也呼吁各国加强合作，他强调，推动创新合作，增强健康供给和服务能力。科技创新是打开健康之门的金钥匙。各国应大力推动健康科技研发，积极开展双边、多边务实合作，加强前沿…	http://www.nbd.com.cn/articles/2016-11-22/1054841.html
CNKI (Newspapers)	人民日报	2016-11-14	2017-05-16	media - print news	应对抗菌素耐药性刻不容缓	AMR may cause Economic damage even greater than the economic crisis in 2008 (ex. increased poverty, reduction of world trade, death of livestock which directly affects the lives of the rural Chinese)	AMR disrupting economics	Economic impact	E	其中一个关键的挑战是抗菌素耐药性（AMR）问题。抗菌素耐药性使得一些疾病不能再用抗生素和其他抗菌药物治疗，这个问题在全球范围、在人畜中都有所增加。作为一名医生，我担心这种趋势如果继续下去，许多常见的感染会变得不可治愈。世界银行发布的最新研究报告《抗药性感染：对我们经济前景的威胁》称，到2050年，抗药性感染有可能造成的经济损害，甚至有可能超过2008年国际金融危机造成的经济损失。如果抗生素和其他抗菌素对治疗感染不再有效，到2050年可能给低收入国家造成相当于国内生产总值5%以上的损失，导致多达2800万人陷入贫困。此外，全球出口额可能缩减3.8%，从而对全球贸易产生重大影响。受抗菌素耐药性的影响，到2050年，全球医疗卫生费用增幅可能达到每年3000亿至1万亿美元以上。畜牧业对发展中国家贫困人口的饮食和收入至关重要，受抗菌素耐药性的影响，更多牲畜会生病或死亡。到2050年全球畜牧业生产降…	http://paper.people.com.cn/rmrb/html/2016-11/14/nw.D110000renmrb_20161114_2-22.htm
CNKI (Newspapers)	健康报	2016-11-09	2017-05-16	media - print news	住院检查大而全，专业界限哪去了	Raising concerns regarding excessive testing procedures and medication misuse in hospitals; Effective method for addressing drug misuse includes standardizing a list of diseases that should not require IV (list should be made available for both physicians and patients)	Educating medical professionals, List of non-IV diseases provided in certain regions is an achievement	Professional awareness, Achievements	PA, A	从国外的经验来看，要避免大检查和滥用检查权，关键还得给医方扣上技术管控的笼子，给医患双方提供参照。之前，针对抗生素滥用的现象，一些地方卫生计生部门发布了“不需输液疾病清单”，以供医患双方参考。比如，安徽省卫生计生委就公布了“53种不需要输液”的疾病清单，既规范了医疗行为，又普及了医疗常识，可谓一举两得。更重要的是，一旦涉及过度医疗或大处方，患者可以提出质疑，并对医方的行为进行监督。	http://www.jkb.com.cn/news/commentary/2016/1109/398023.html
CNKI (Newspapers)	人民日报	2016-11-03	2017-05-16	media - print news	把健康融入所有政策中	Emphasizing importance of addresing health concerns in policies; Health is not restricted to one department - it involves collaboration across multiple departments and communities (ex. antibiotic misuse in the field of agriculture)	Using policy to address AMR, Acknowledging concerns of antibiotic misuse in agriculture	Policy, Impact of agricultural use	P, AG	健康一事，非卫生系统一家之职，其他系统制定的政策也影响着人群健康，必然要求政府各系统各部门和民间团体协同合作以解决复杂的健康问题。前些年闹得沸沸扬扬的“速成鸡”“药鸡门”事件，反映出的禽类养殖抗生素滥用问题，就溢出了单一系统的管辖边界，需要如农业和食品安全等部门整合政策，协同治理，共担责任。	http://opinion.people.com.cn/n1/2016/1103/c1003-28830178.html
CNKI (Newspapers)	中国经济导报	2016-10-28	2017-05-16	media - print news	儿童专用药稀缺 监管法规亟待补位	Many parents concerned about how antibiotic misuse and non-optimal dosages affect their children; Lack of pediatricians and medications specifically for chilren have caused numerous deaths	Raising concern regarding antibiotic misuse affecting children, Challenges in protecting children against harmful use of medication	Pediatric care, Challenges	PED, C	《白皮书》显示，大部分家长对儿童用药安全感评价不高，特别是化学用药。45.8%的家长认为目前整体的儿童用药一般，9.3%的家长对目前整体儿童用药感到不安全。探究原因，抗生素滥用严重是主要原因之一;其次是没有专门针对儿童的临床用药实验，剂量不知是否科学，副作用未知;第三是儿童药品出现过安全事故。其实滥用药、用错药对小孩危害很大。中国儿童药物不良反应率是成人的2倍，新生儿更是达到4倍，而我国儿童专属药品却不足2%，儿科医生缺口20万。因用药不当，我国每年约有3万儿童陷入无声的世界。	http://www.ceh.com.cn/shpd/2016/10/1007946.shtml
CNKI (Newspapers)	医药经济报	10-24-2016	5-23-2017	media - print news	五成头孢无能为力，研发新品瓶颈待破	Analysis of usage of different antibiotics between 2006-2015 in major Chinese cities; Ecnomic and social factors still allowing antibiotic usage to be highly prevalent despite strict regulations that have been introduced in 2012; Successful implementation of NAP will be critical to further regulating antibiotic usage	Increasing antibiotic usage due to Economic factors, Implementing policies	Economic impact, Policy	E, P	随着抗菌药的大量使用，细菌耐药性在全球范围内迅速上升。近年来，多重耐药菌（MDR）、广泛耐药菌（XDR）、泛耐药菌（PDR）不断出现，给全球公共卫生领域和临床医学带来巨大挑战，甚至有人担心无药可用的“后抗生素时代”即将来临。	http://www.yyjjb.com/html/2016-10/24/content_243773.htm
CNKI (Newspapers)	中国医药报	10-20-2016	5-23-2017	media - print news	我们还能放心吃鸡吗？	Addressing public concerns that American fast-food chain companies are employing a double standard (i.e. promising to use antibiotic-free chickens in their American stores only) - combats this false information by emphasizing that antibiotics are in fact beneficial to maintaining the animals' health as long as they are used appropriately	Educating the public - addressing public misconception, Acknowledging concerns of antibiotic misuse in agriculture	Public awareness & education, Impact of agricultural use	PAE, AG	这些餐饮品牌企业（包括肯德基、麦当劳等）已经承诺在美国将采购“不用抗生素的鸡肉”。由于这些企业在中国没有如此承诺，引发了中国消费者的强烈不满，指责这些跨国企业使用“双重标准”。而比“双重标准”更令人担心的，是抗生素残留对消费者的健康影响。这些企业在美国确实不再使用抗生素吗？抗生素残留对人体到底有没有危害？我们还能放心地吃鸡吗？	http://health.people.com.cn/n1/2016/1020/c404177-28794656.html
CNKI (Newspapers)	健康时报	10-11-2016	5-23-2017	media - print news	无处不在的抗生素	Discussing how antibiotics are now prevalent in almost all sectors of life, including fast-food chains, traces in water, and for medical care - some of these sources are difficult to control and stricter policies are needed; Public should understand that antibiotics are not anti-inflammatory drugs to help prevent AMR	Acknowledging concerns of antibiotic misuse in agriculture, Concerns over antibiotics as enviornmental pollution, Educating the public	Impact of agricultural use, Enviornmental pollution, Public awareness & education	AG, EP, PAE	据了解，目前大部分美国连锁饭店供应的肉类，都来自工业化设备下饲养的动物。而此次被披露的检出抗生素的20家知名快餐连锁企业，正是因为提供的鸡肉中含有抗生素，这些抗生素很可能正是来自家禽的饲养过程中。在此之前，2015年12月，美国食品和药品管理局(FDA)发布一份报告显示，美国每年生产的抗生素70%用于家禽家畜养殖。每年200万美国人患抗药性疾病，超过23000人因此死亡，人们日常生活中所食用的各种肉类中，都有各类抗生素残留。李希娜表示，水中的抗生素来源很多，一般很难监管，比如自来水或者矿泉水杀菌时，可能有企业不合理使用抗生素的情况，而家畜的排泄物也会进入废水系统，也可能导致饮用水含微量抗生素，“尽管量可能很小，但饮用水在生活中大量需要，久而久之会造成抗生素的积累。”北京安贞医院主任药师刘治军告诉记者，他身边把抗生素与消炎药混为一谈的人也并不少见。有些人一出现红、肿、痛、热症状，就求助于所…	http://www.jksb.com.cn/html/news/hot/2016/1012/103468.html
CNKI (Newspapers)	中国食品安全报	10-11-2016	5-23-2017	media - print news	合理看待肉类食品中抗生素的使用	Addressing public concerns that American fast-food chain companies are employing a double standard (i.e. promising to use antibiotic-free chickens in their American stores only) - combats this false information by emphasizing that antibiotics are in fact beneficial to maintaining the animals' health as long as they are used appropriately	Educating the public - addressing public misconception, Acknowledging concerns of antibiotic misuse in agriculture	Public awareness & education, Impact of agricultural use	PAE, AG	近日，有报道称国外几个机构联合发布报告，对美国最大的 25 家快餐企业关于肉类和家禽类的抗生素使用情况进行评级；其中几家全球知名的连锁餐饮品牌，都位列最低的 F 级。还声称，这些餐饮商已经承诺在美国将采购“不用抗生素的鸡肉”，而中国却并非如此。	http://gb.oversea.cnki.net/kcms/detail/detail.aspx?QueryID=0&CurRec=65&DbCode=CCND&dbname=CCNDLAST2016&filename=YYJJ201610240060
CNKI (Newspapers)	医药经济报	9-23-2016	5-23-2017	media - print news	取消门诊输液成共识 需求下沉亟待规范	Several provinces have banned all IV administrations in outpatient clinics - expert admits that this is addressing a symptom of the AMR issue and not the root cause, but will to an extent combat overusage of antibiotics in hospitals	Using IV ban policy to address AMR	Policy-IV ban	P-IV	又有一个省份取消门诊输液。10月8日起，黑龙江全省三级医院（含综合医院、中医医院、各类专科医院）的各科室将全面停止门诊静脉输液。注意，是所有静脉输液。	http://www.yyjjb.com/html/2016-09/23/content_242910.htm
CNKI (Newspapers)	科技日报	9-20-2016	5-23-2017	media - print news	遏制细菌耐药性，中国行动获点赞	China was commended by the WHO and international experts for introducing its NAP; Expert acknolwedges increasing threat of superbugs and AMR is a issue that requires global coordination	Introducing NAP is an important achievement, Acknowledging need for global efforts	Achievements, Global collaboration	A, GC	今年8月，中国国家卫生计生委等14个部门联合印发了《遏制细菌耐药国家行动计划（2016—2020年）》，明确了中国应对抗生素耐药性的工作目标、主要措施、保障措施相关内容。 中国国家行动计划发布后，世卫组织发表了媒体通报给予祝贺，指出中国发布的《国家行动计划》具有重要意义，为解决相关问题提出了全面的思路。世卫组织还表示，将全力支持在中国《国家行动计划》的实施、监测和评价。 福田敬二表示，中国国家行动计划的公布是个非常积极的信号，对中国应对抗生素耐药性问题具有十分积极的意义。应对抗生素耐药性问题对中国来说是个巨大挑战，但中国一旦认为有问题需要解决，就会有解决问题的非凡能力。	http://digitalpaper.stdaily.com/http_www.kjrb.com/kjrb/html/2016-09/20/content_349803.htm?div=0
CNKI (Newspapers)	中国消费者报	9-15-2016	5-23-2017	media - print news	还能放心使用抗菌抑菌清洁护理产品吗？	Addressing public concerns that shower products contain antiimicrobials that may have adverse health effects - experts assure that certified products available in China are safe to use	Educating the public - addressing public misconception	Public awareness & education	PAE	美国食品和药品监督管理局（以下简称FDA）日前发布了一份声明，禁止商家销售含特定活性成分的抗菌洗浴产品，原因是这19种成分有可能会造成健康风险。有的企业表示，在国内销售的产品根本不含上述禁售令中提到的19物质；有的企业则表示，他们的产品原本就很少含有那19种物质，现在正在改变产品配方，更换新品。	http://weibo.com/ttarticle/p/show?id=2309404019967937905159
CNKI (Newspapers)	农资导报	9-13-2016	5-23-2017	media - print news	畜禽粪便中抗生素可降解	Informing farmers regarding new working standard pertaining to measurement method of antibiotic levels in animal manure	Acknowleding concerns of antibiotic misuse in agriculture	Impact of agricultural use	AG	近日，国家质量监督检验检疫总局、国家标准化管理委员会批准发布了《有机肥料中土霉素、四环素、金霉素与强力霉素的含量测定高效液相色谱法》，标准将于2017年3月1日起实施。	http://gb.oversea.cnki.net/kcms/detail/detail.aspx?QueryID=1&CurRec=77&DbCode=CCND&dbname=CCNDLAST2016&filename=NZDB20160913C020&uid=WEEvREcwSlJHSldRa1Fhb09jMjQxYzdCbFNaZVFhSWo1ZEc0Z2JlUHpyWT0=$9A4hF_YAuvQ5obgVAqNKPCYcEjKensW4ggI8Fm4gTkoUKaID8j8gFw!!
CNKI (Newspapers)	中国高新技术产业导报	9-12-2016	5-23-2017	media - print news	限抗令再次升级 输液行业业绩承压	Implementation of policies that restrict antibotic usage has caused sales decline in intravenous medical products, creating financial pressures for many pharmacentical companies	Using policies to address AMR; Economic impact of policy	Policy, Economic impacts	P, E	随着医保控费、限制抗生素使用、门诊限制输液政策的逐步推行，输液产品增量逐年放缓，A股相关上市公司的输液产品销售已经面临较大压力。数据显示，今年上半年，包括济民制药、科伦药业、华润双鹤、华仁药业等在内的多家上市公司输液业务收入均有不同程度的下滑。	http://gb.oversea.cnki.net/kcms/detail/detail.aspx?QueryID=0&CurRec=78&DbCode=CCND&dbname=CCNDLAST2016&filename=GJCD201609120132&uid=WEEvREcwSlJHSldRa1Fhb09jMjQxYzdCbFNaZVFhSWo1ZEc0Z2JlUHpyWT0=$9A4hF_YAuvQ5obgVAqNKPCYcEjKensW4ggI8Fm4gTkoUKaID8j8gFw!!
CNKI (Newspapers)	中国经济导报	9-10-2016	5-23-2017	media - print news	舌尖上的信任：让食品安全畅行在“一带一路”上	Government official acknowleding that antibiotic resistant microbials are present in live stock breeding environments and efforts should be geared towards reducing breeding density and using natural fertilizers	Acknowleding concerns of antibiotic misuse in agriculture	Impact of agricultural use	AG	中国是一个养殖大国，目前在养殖过程中，已经开始出现了耐药性的问题，“而且比较严重，这就要求我们在国内养殖的方式上要进行转变，在养殖密度方面，特别要根据环境容量确定养殖规模，还有如粪便规模化利用要变废为宝。”国家发展改革委农经司副司长方言指出。	http://www.ceh.com.cn/epaper/uniflows/html/2016/09/10/B03/B03_50.htm
CNKI (Newspapers)	中国国门时报	9-8-2016	5-23-2017	media - print news	抗生素的使用值得关注	More efforts needed to fully regulate antibiotic usage in agricultural sector and prevent adverse public health effects due to AMR	Acknowleding concerns of antibiotic misuse in agriculture	Impact of agricultural use	AG	近年来，我国出台了有关限制抗生素使用的法规，生产商和监管部门也开始高度关注抗生素的使用。但全面禁止畜禽业的抗生素使用，对我国来说还有待时日，如何有效监控在肉类和禽类上的细菌对抗生素产生耐药性而引发疾病的风险，减少使用抗生素对公共健康产生不利影响，值得关注。	http://www.zq.gdciq.gov.cn/xwdt/mtgz/201609/t20160908_113148.html
CNKI (Newspapers)	中国社会报	9-5-2016	5-23-2017	media - print news	遏制滥用抗生素不能再等了	Overusage of antibiotics is a pressing issue that should be addressed via professional training and raising public awareness via the media, as well as strengthening supervision of hospitals, pharmacies, and agricultural industries	Recommending future actions to combat AMR	Future directions	FD	抗生素过度应用已成为亟待解决的问题。中国抗生素滥用的根本原因，是制度缺陷、监管不力。解决滥用抗生素问题，首先要在专业机构内进行抗菌药物合理应用的教育和培训，并通过媒体，让公众知晓如何合理应用抗菌药物的常识，从源头解决抗生素滥用问题。其次要加大监管力度，相关监管部门应对医院、药店、畜牧业进行强有力的监管。无论如何，如果任由滥用抗生素问题继续发展，形势将会更加严峻，治理难度也将会越来越大。治理抗生素滥用已到了该下猛药的时候了。	http://shaanxi.mca.gov.cn/article/yqkb/201609/20160900975525.shtml
CNKI (Newspapers)	中国产经新闻	9-2-2016	5-23-2017	media - print news	“限抗令”加码 门诊输液或成历史	After the release of the NAP, many provincial level hospitals have ceased prescribing IV treatment in outpatient clinics as a way to reduce overusage of antibiotics	Using IV ban policy to address AMR	Policy-IV ban	P-IV	记者通过梳理发现，为了缓解或解决抗生素滥用的问题，不少的省市医院，如：河南省人民医院，江苏省二级以上医院等，已经叫停了门诊输液。有关专家指出，虽然我国目前并未在国家层面对门诊输液作出统一的规定，但取消门诊输液最直接的原因就是为解决抗生素的滥用问题。	http://finance.sina.com.cn/roll/2016-09-01/doc-ifxvqcts9172766.shtml
CNKI (Newspapers)	健康报	8-30-2016	5-23-2017	media - print news	宝宝用抗生素 别犯六个错误	Educating parents on myths regarding antibiotic usage for their children	Educating the public - addressing public misconception, AMR amongst children	Public awareness & education, Pediatric care	PAE, PED	目前，国内抗生素滥用情况仍较普遍，不仅普通百姓认为应用抗生素能预防感染，就连一些专业医生也这么认为。在门诊，经常有医生不问青红皂白，就给宝宝开上一堆抗生素。手术后宝宝没有感染迹象，有些医生也预防性应用抗生素。其实，这样做达不到预防的效果，而滥用的后果只能是细菌耐药性越来越严重，感染越来越难以控制。	http://www.jkb.com.cn/xunyiwenyao/pediatrics/2016/0909/395017.html
CNKI (Newspapers)	科技日报	8-29-2016	5-23-2017	media - print news	卫计委：2020年争取研发上市全新抗菌药物	Discusses ways to combat AMR covered by the newly release NAP, such as putting efforts into developing new antibiotics	Using policy to address AMR	Policy	P	《计划》明确，到2020年，实现在新药研发、凭处方售药、监测和评价、临床应用、兽药使用和培训教育共6个方面的具体指标。争取研发上市全新抗菌药物1-2个，新型诊断仪器设备和试剂5-10项。健全医疗机构、动物源抗菌药物应用和细菌耐药监测网络；建设细菌耐药参比实验室和菌种中心；建立医疗、养殖领域的抗菌药物应用和细菌耐药控制评价体系。全国二级以上医院基本建立抗菌药物临床应用管理机制；医疗机构主要耐药菌增长率得到有效控制。	http://epaper.jinghua.cn/html/2016-08/26/content_329527.htm
CNKI (Newspapers)	光明日报	8-26-2016	5-23-2017	media - print news	2020年药店将凭处方销售抗菌药	Discusses ways to combat AMR covered by the newly release NAP, such as enforcing that antibiotics are sold by prescription only by 2020	Using IV ban policy to address AMR	Policy-IV ban	P-IV	本报北京8月25日电（记者金振娅）25日，国家卫计委在其官网发布《遏制细菌耐药国家行动计划（2016—2020年）》。针对我国细菌耐药问题日益突出的现状，这份由国家卫计委、国家发改委、教育部、科技部、工业和信息化部、农业部、食药监总局等14部门联合印发的《行动计划》明确，从国家层面实施综合治理策略和措施，对抗菌药物的研发、生产、流通、应用、环境保护等各个环节加强监管，到2020年，零售药店凭处方销售抗菌药物的比例基本达到全覆盖，省（区、市）凭兽医处方销售抗菌药物的比例达到50%。	http://epaper.gmw.cn/gmrb/html/2016-08/26/nw.D110000gmrb_20160826_7-06.htm
CNKI (Newspapers)	保健时报	8-18-2016	5-23-2017	media - print news	全面停止门诊输液需要积极跟进	Encouraging restrictions on IV [antibiotic] treatment in outpatient clinics via stricter regulations/policies	Using IV ban policy to address AMR	Policy-IV ban	P-IV	制止輸液過度、抗生素濫用，僅靠衛生部門發布所謂的用藥原則是遠遠不夠的。尤其在如今的體制之下，僅僅靠醫院和醫生自覺減少輸液，是不現實的。因此，加強對醫院的輸液管控，需要更多的制度設計和監督落實。而江蘇省用政策「一刀切」的做法，此時就顯得十分給力。那麼，其他省份和地區，包括一些醫院，都應該積極主動地革掉「門診輸液」的命。	http://www.healthofall.com/a20169919382/
CNKI (Newspapers)	健康报	8-8-2016	5-23-2017	media - print news	抗菌药管理 光控输液还不够	Acknowledging that simply restricting IV prescriptions is not enough - other regulations and training of medical professionals are needed	Using IV ban policy to address AMR, Discussing other action plans to antimicrobial stewardship	Policy-IV ban, Future directions	P-IV, FD	从去年起，我国多地发布政策控制或取消医院门诊输液治疗，其主要目的之一就是为了加强抗菌药物临床应用管理。但是有人质疑，加强抗菌药物临床应用管理，真的就靠门诊输液“一禁了之”吗？对此，有关专家认为，严控门诊输液是加强抗菌药物管理的重要手段之一，但医院更应从感控角度出发，建立科学合理的抗菌药物管理计划，加强对医务人员感控的教育，保证抗菌药物的正确使用。	http://www.jkb.com.cn/management/2016/0809/393113.html
CNKI (Newspapers)	中国畜牧兽医报	7-31-2016	5-23-2017	media - print news	兽药安全面面观(上)	Educating the public regarding antibiotic usage for livestock breeding & antibiotics as a type of enviornmental pollution	Educating the public; Acknowledging concerns of antibiotic misuse in agriculture; Concern over antibiotics as a type of enviornmental pollution	Public awareness & education, Impact of agricultural use, Enviornmental pollution	PAE, AG, EP	近年来，涉及兽药及其残留、细菌耐药性、抗生素环境污染的报道引起社会广泛关注。为解答消费者疑问，我们邀请相关领域的学者对常见问题进行了科学解释，希望可以对您有所帮助。	http://weibo.com/ttarticle/p/show?id=2309404006603715179802
CNKI (Newspapers)	医药经济报	7-29-2016	5-23-2017	media - print news	多粘菌素重出江湖？	China currently relies on imports for an effective type of antibiotics, polymixin B - ideally, Chinese pharmaceutical companies can efficiently produce their own polymixin B in the future	Economic influence of antibiotic production	Future directions, Economic impact	FD, E	在抗生素大家族中，硫酸多粘菌素B（以下简称“多粘菌素”）可谓是一个“异类”。该药物早在20世纪50年代末首先在日本问世，此后又相继在美国和欧洲等地上市，其主要作用为治疗由革氏阴性细菌引起的各种感染性疾病。	http://www.yyjjb.com/html/2016-07/29/content_240541.htm
CNKI (Newspapers)	科技日报	7-13-2016	5-23-2017	media - print news	美发现第二例“超级细菌”病例	Second case of superbug with MCR-1 gene found in America - raises further concerns over AMR	Educating the public	Public awareness & education	PAE	美国研究人员11日说，美国发现第二例携带含基因MCR－1的“超级细菌”病例。这个基因会使细菌对被称为抗生素中“最后一道防线”的多粘菌素产生耐药性。	http://www.bioon.com/3g/id/6685741/
CNKI (Newspapers)	新华日报	7-10-2016	5-23-2017	media - print news	门诊“禁抗”，急诊该如何应急？	Patients and experts raise concerns over strict ban of IV antibiotic treatment in outpatient clinics - problems such as patient seeking IV prescriptions from ER and private clinics may defeat purpose of "IV ban" in hospital clinics and exacerbate AMR	Discussing challenges that healthcare institutions must overcome to combat AMR, Concerns over IV ban policy	Challenges, Policy-IV ban	P-IV, C	省卫生法学会副会长胡晓翔认为，大医院取消普通门诊输液，基层机构的用药品种是否能满足需求、医疗服务能力能否跟上等都面临考验。他同时表示，取消门诊输液后，会有相当一部分患者为避免就诊不方便直接奔向急诊挂号，这需要大医院严格把握急诊指征，让急诊真正发挥急诊的效用。	http://finance.ifeng.com/a/20160710/14581185_0.shtml
CNKI (Newspapers)	光明日报	7-6-2016	5-23-2017	media - print news	医患协力 杜绝过度输液	Public health relies on both physicians and patients - restricting IV prescriptions in hospital clinics can help alleviate over usage of antibiotics but other methods such as increasing public awareness of AMR is needed	Using IV ban policy to address AMR, Discussing other action plans to antimicrobial stewardship	Policy-IV ban, Future directions	P-IV, FD	保障公众的身体健康，应呼吁医生不再将输液这种较高风险的给药方式当作常规治疗手段，而是减少输液、谨慎输液，但同时也亟须在全社会普及一些健康观念，如“输液治疗不等于好得快”“只要消化吸收方面没有问题，口服药和输液的效果是相当的”，能不用药就不用，能少用药就不多用；能口服不肌注，能肌注不输液，等等。只有医患双方都尊重医学规律，才能杜绝过度输液。	http://www.chinanews.com/m/cj/2016/07-06/7928986.shtml
CNKI (Newspapers)	家庭医生报	7-4-2016	5-23-2017	media - print news	发生耐药后抗生素还能再用吗	Informing the public that under certain conditions (i.e. after eradicating bacteria that have conferred resistance) antibiotics that can no longer treat superbugs may still be used	Educating the public	Public awareness & education	PAE	所谓“滥用”，是指超时、超量、不对症使用或未严格规范使用抗生素。滥用除了造成耐药外，还会导致毒副作用增加，过敏反应频发，出现新的二重感染。那么，抗生素发生耐药后还能再用这种抗生素吗？回答是“不一定”。如果耐药菌被消灭后，就可以用。“有效”清除耐药菌的希望是存在的，但形势并不乐观。只要办法得当，耐药菌也可以“回复突变”。	http://health.people.com.cn/n1/2016/1104/c21471-28834896.html
CNKI (Newspapers)	21世纪经济报道	7-1-2016	5-23-2017	media - print news	“限抗”放大招：多地叫停门诊输液 倒逼输液产业转型升级	Many provincial hospitals have banned IV antibiotic treatment in their outpatient clinics - pharmaceutical companies complaining that "a bottle of antibiotic IV may be worth less than a bottle of water" and face sales/financial pressures to adjust their products	Using IV ban policy to address AMR; Economic impact of policy	Policy-IV ban, Economic impact	P-IV, E	各地取消门诊输液最直接的原因就是要解决抗生素滥用，背后原因之一则是解决医保控费问题。多家企业负责人曾向21世纪经济报道记者感叹，“一瓶大输液不值一瓶矿泉水”。7月1日起，除儿童医院外，江苏省460多家二级以上公立医院将统一实施新政：全面停止门诊患者静脉输注抗菌药物。据了解，我国并未在国家层面对医院的门诊输液作出统一规定，但安徽、浙江、江西已明确出台对门诊输液的限制性措施，直至全面取消。21世纪经济报道记者在近日走访中亦发现，北医三院、北大医院、航空总医院等三甲医院已经停止门诊输液。	http://epaper.21jingji.com/html/2016-07/01/content_42809.htm
CNKI (Newspapers)	医药经济报	6-29-2016	5-23-2017	media - print news	分级诊疗须与限抗令结合	Despite IV restrictions, antibiotic usage at the primary care level is still weakly regulated as physicians have financial incentives to heavily prescribe antibiotics - this is a factor that must be addressed for long term antibiotic usage control	Using IV ban policy to address AMR, Discussing challenges, such as financial incentives for physicians, that must be overcome to combat AMR	Policy-IV ban, Challenges, Economic impact	P-IV, C, E	在分级诊疗的大背景下，基层药品目录正在逐步与三甲一致，很多药品又能回到基层了。不过，随着基层药品使用范围的扩大，对于处方行为的监管却没有跟上，这将使得很多针对三甲的严格监管体系面临较大的缺口，最终达不到政策的效果。以限抗令为例，现在大医院门诊输液都在逐步减少并向未来逐步取消过渡，但对基层医疗体系的抗生素使用管理却依旧非常薄弱。综上所述，作为药品支出的一个重要环节，抗生素使用和医疗费用的上升息息相关，最近几年对药占比的管控其实并没有压缩药费的金额，尤其在基层，医生能力不够、信息不足，检查条件差等因素导致了过度反应，带来抗生素的滥用。要想改变这种情况，减少药品上的浪费，就必须从医生的经济动力和服务能力两方面改变，才能起到长期控制药品支出的效果。	http://www.iheima.com/zixun/2016/0621/156761.shtml
CNKI (Newspapers)	经济日报	6-27-2016	5-23-2017	media - print news	过度输液亟待杜绝	Many provincial hospitals have banned IV antibiotic treatment in their outpatient clinics - however, excessive IV prescriptions are not only a medical problem but also reflects issues such as the public's lack of knowledge; Pressure from patients as well as pressure that hospitals face to maintain revenue may hinder success of restricting IV prescriptions	Using IV ban policy to address AMR, Challenges in effectively restricting IV prescriptions	Policy-IV ban, Challenges	P-IV, C	据报道，虽然我国并未在国家层面对医院的门诊输液作出统一规定，但截至目前，安徽、浙江、江苏、江西已明确出台对门诊输液的限制性措施，还有不少省份、地市以及医疗机构都在逐步明确限制门诊输液的政策。过度输液问题的存在，不仅是单纯的医疗问题，其背后折射出我国医疗机制与体制、社会诚信、国民健康知识素养等方面因素的缺失和不完善。要想改变当前过度输液的现状，仅靠取消门诊输液还不够。在医患关系紧张的状态下，特别是在患者的压力和单位创收压力较大的现实境况下，即使少数医生想减少输液，也可能会心有余而力不足。	http://news.xinhuanet.com/health/2016-06/27/c_129093307.htm
CNKI (Newspapers)	科技日报	6-23-2016	5-23-2017	media - print news	“超级细菌”的耐药性基因可遗传	Superbugs pass on their genes that allowed them to confer antibiotic resistance to their subsequent generations	Educating the public	Public awareness & education	PAE	细菌的耐药性已成为全球医学界头疼的难题。德国科学家日前发布的一项研究成果显示，让细菌具有耐药性的基因不仅能够跨越不同物种传播，还能通过接触染色体而遗传。	http://news.xinhuanet.com/tech/2016-06/22/c_1119094569.htm
CNKI (Newspapers)	经济参考报	6-17-2016	5-23-2017	media - print news	过度输液存在四大危害	Informing the public of the adverse health effects of over using IV antibiotic treatment - experts recommend increasing public awareness of this topic and encouraging physicians to avoid unnecessary antibiotic prescriptions	Educating the public, Encouraging physicians to limit their antibiotic prescriptions	Public awareness & education, Professional awareness	PAE, PA	近年来，“输液治病”已成为一些医院首要治疗方式。专家呼吁，目前，抗生素的滥用已经成为一个普遍问题，不但有损群众健康，还加重了医保资金负担。专家建议，应规范医生诊疗行为，鼓励医务人员和患者尽可能减少不必要的输液，设立“输液安全日”，唤醒公众安全合理用药的理念。	http://news.xinhuanet.com/health/2016-06/17/c_129070221.htm
CNKI (Newspapers)	新华日报	6-2-2016	5-23-2017	media - print news	根治“吊瓶林立”，还需施“复方”	Many provincial hospitals (except children's hospitals) have banned IV antibiotic treatment in their outpatient clinics; Smaller hospitals in local communities should have taken on some IV procedures but lack of technical skills and unclear work divisions between large & small hospitals make this a significant challenge	Using IV ban policy to address AMR, Challenges faced by healthcare system due to IV-ban	Policy-IV ban, Challenges	P-IV, C	在无锡市二院等医院的率先探索下，省内各大医院也纷纷加紧跟进。根据省卫计委时间表，7月1日起，除儿童医院，全省二级以上医院将全面停止门诊患者静脉输注抗菌药物；今年年底前，除了儿童医院，全省二级以上医院将全面停止门诊患者静脉输液。大医院门诊输液全面停止后，一部分输液需求原本应该转移到社区医院，但实际上，社区医院并没有承接下来。这一方面有技术能力不足的原因，更重要的是，大医院与社区医院在权利义务的界定上不够清晰，患者拿着大医院的处方到小医院输液，一旦发生输液反应等意外，应急处理和责任追究都比较麻烦。	http://finance.ifeng.com/a/20160602/14451350_0.shtml
Wanfang ThinkTank	搜狐	4-21-2017	5-23-2017	media - online news	【专访.罗义】抗生素抗性基因所带来的环境污染问题已不容忽视！	Interview with enviornmental scientist Luo Yi, who addresses common questions regarding AMR and discusses concerns of antibiotics as a new type of enviornmental pollution that exacerbates AMR	Educating the public; Concern over antibiotics as enviornmental pollution	Public awareness & education, Enviornmental pollution	PAE, EP	我们说的抗生素和抗生素抗性基因都属于新型污染物，它区别于传统的污染物，比如重金属污染和有机污染物这种带有持久性、蓄积性的特点，抗生素污染不在体内蓄积，我们吃到体内的抗生素随着尿液70%-80%都排出来了，排出体外到哪了？到了环境中，到环境中对谁有影响？是对环境中的微生物有影响，抗生素使环境中微生物体内筛选出抗性基因、增强耐药性，微生物正是抗性基因的生物载体。	http://www.sohu.com/a/135430369_743794

## Sheet: Policy
Source (Database)	Publisher	Publication Date	Access Date	Type of Article (media - print news, policy)	Article Title	Concepts from Text	Categories	Conceptual Themes	Abbreviation	Article Excerpt	URL	Comments
www.moh.gov.cn	National Health and Family Planning Commission of the PRC	2-27-2017	8-1-2017	policy	国家卫生计生委办公厅关于进一步加强抗菌药物临床应用管理遏制细菌耐药的通知	Reaffirmed the clinical application of antimicrobial drugs related to the key requirements and stressed the implementation of the work; put forward measures to strengthen management of carbapenem antibiotics and tigecycline	Domestic - Emphasizing management of different antibiotics in a clinical setting	Domestic - Professional awareness	D - PA	一、高度重视抗菌药物临床应用管理工作: 各级卫生计生行政部门和各级各类医疗机构要从大局出发，从对政治、经济影响、维护人民群众健康和建设小康社会角度出发，高度重视抗菌药物临床应用管理，进一步做好有关工作。 二、严格落实抗菌药物临床应用管理有关要求: 在制定抗菌药物供应目录时，要严格落实品种、品规要求，其中碳青霉烯类抗菌药物注射剂型严格控制在3个品规内。三、加强抗菌药物临床应用管理技术支撑体系建设 四、加强抗菌药物临床应用和细菌耐药监测与评价 五、加强抗菌药物临床应用重点环节管理 六、加强督导检查和结果运用 七、明确责任部门和责任人	http://www.moh.gov.cn/yzygj/s7659/201703/d2f580480cef4ab1b976542b550f36cf.shtml
www.gov.cn	State Council of the PRC	2-1-2017	8-1-2017	policy	“十三五”全国结核病防治规划	Diagnose tuberculosis as soon as possible and increase reporting of tuberculosis cases, especially cases that are resistant to multiple different types of antibiotics	Domestic - Focusing on managing TB cases that present AMR	Domestic - Professional awareness	D - PA	1.报告肺结核患者和疑似肺结核患者的总体到位率达到95%以上。病原学检查阳性肺结核患者的密切接触者筛查率达到95%。肺结核患者病原学阳性率达到50%以上。耐多药肺结核高危人群耐药筛查率达到95%以上。3.及时发现耐多药肺结核患者。县级定点医疗机构负责对所有肺结核患者进行痰涂片和痰培养检测，对病原学检查阳性肺结核患者和耐多药肺结核高危人群进行耐药筛查，并将耐多药肺结核疑似患者转至地市级定点医疗机构进行耐药检测和诊断。积极推广耐多药快速检测技术，缩短诊断时间。开展耐药监测工作，掌握结核病流行传播规律和菌株变异情况，优化防治政策。	http://www.gov.cn/zhengce/content/2017-02/16/content_5168491.htm	"13th Five Year" Plan
www.moh.gov.cn	National Health and Family Planning Commission of the PRC	1-4-2017	8-1-2017	policy	国家卫生计生委办公厅关于成立抗菌药物临床应用与细菌耐药评价专家委员会通知	To implment the NAP, an Expert Committee on Clinical Application and Evaluation of Antibiotic Resistance in the National Health and Family Planning Commission was formed, which includes managers and researchers from several main hospitals in China, including Peking Union Medical College; the Committee will be in charge of relevant research and recommending policies	Domestic - Created expert committee to help implement NAP	Domestic - Professional awareness	D - PA	为落实《遏制细菌耐药国家行动计划（2016-2020年）》（国卫医发〔2016〕43号）有关工作要求，加强抗菌药物临床应用与细菌耐药综合评价，遏制细菌耐药，决定成立国家卫生计生委抗菌药物临床应用与细菌耐药评价专家委员会。国家卫生计生委抗菌药物临床应用与细菌耐药评价专家委员会的主要职责为：对我国细菌耐药和抗菌药物应用的相关性进行研究，提出政策建议；对我国用于预防和治疗感染的抗菌药物进行临床综合评价；对我国抗菌药物临床应用、细菌耐药形势、感染性疾病谱以及细菌耐药经济负担进行研究，提出完善相关技术规范的意见建议；完成国家卫生计生委交办的抗菌药物管理领域的其他工作。国家卫生计生委抗菌药物临床应用与细菌耐药评价专家委员会下设办公室，办公室设在北京协和医院，负责日常工作。	http://www.moh.gov.cn/yzygj/s3593/201701/56fef91783644070abfab5356b0fa4a7.shtml
www.gov.cn	State Council of the PRC	12-27-2016	8-1-2017	policy	“十三五”卫生与健康规划	Increase quality of care in hospitals and ensure that NAP is implemented - aim to have usage rate of outpatient prescription antimicrobials <11% by 2015 and <10% by 2020	Domestic - Focusing on restricting rate of antibiotic prescriptions	Domestic - Professional awareness	D - PA	提高医疗质量安全水平。规范诊疗行为，全面实施临床路径，加强重大疾病规范化诊疗管理，保障医疗安全。加强药师队伍建设，实施遏制细菌耐药国家行动计划，以抗菌药物为重点推进合理用药，加强处方监管，提高临床用药的安全性、有效性。加强医疗质量监管，健全医疗技术临床应用管理制度。逐步完善国家、省级、地市级医疗质量控制网络。建立科学的医疗绩效评价机制以及医疗质量控制动态监测和反馈机制，健全医疗安全保障体系，实现医疗质量和医疗安全水平持续提升。持续提高护理技术水平，充分发挥护理在提升医疗质量中的积极作用。加强医师执业管理，健全医师定期考核制度。完善医疗机构登记和医师注册制度，采用电子证照等信息化手段，实现医疗执业活动动态、全过程管理。建立以控制不合理费用为重点的内审制度，规范医务人员医疗卫生服务行为。（国家卫生计生委、中央军委后勤保障部卫生局负责）	http://www.gov.cn/zhengce/content/2017-01/10/content_5158488.htm	"13th Five Year" Plan
www.moh.gov.cn	National Health and Family Planning Commission of the PRC, National Development and Reform Commission, Ministry of Education, Ministry of Science and Technology, Ministry of Industry and Information Technology, Ministry of Finance, Ministry of Land and Resources, Ministry of Environmental Protection, Ministry of Agriculture, Ministry of Culture, The State Administration of Press, Publication, Rad…	8-5-2016	8-1-2017	policy	遏制细菌耐药国家行动计划（2016-2020年）	English version of policy: http://en.nhfpc.gov.cn/2016-08/26/c_70276.htm	Domestic & International - Focusing on all categories previously discussed (except specific achievements and medical care for children)	Domestic & International - Professional awareness, Impact of agricultural use, Public awareness & education, Traditional Chinese medicine, Economic impacts, Challenges, Future directions, Global collaboration, Media's role, Policy, Environmental pollution	D & I - COM (PA, AG, PAE, TCM, E, C, FD, GC, M, P, EP)	二、工作目标 从国家层面实施综合治理策略和措施，对抗菌药物的研发、生产、流通、应用、环境保护等各个环节加强监管，加强宣传教育和国际交流合作，应对细菌耐药带来的风险挑战。到2020年：（一）争取研发上市全新抗菌药物1-2个，新型诊断仪器设备和试剂5-10项。（二）零售药店凭处方销售抗菌药物的比例基本达到全覆盖。省（区、市）凭兽医处方销售抗菌药物的比例达到50%。（三）健全医疗机构、动物源抗菌药物应用和细菌耐药监测网络；建设细菌耐药参比实验室和菌种中心；建立医疗、养殖领域的抗菌药物应用和细菌耐药控制评价体系。（四）全国二级以上医院基本建立抗菌药物临床应用管理机制；医疗机构主要耐药菌增长率得到有效控制。 （五）人兽共用抗菌药物或易产生交叉耐药性的抗菌药物作为动物促生长应用逐步退出；动物源主要耐药菌增长率得到有效控制。（六）对全国医务人员、养殖一线兽医和养殖业从业人员完成抗菌药物合理应用培训；全…	http://www.moh.gov.cn/yzygj/s3593/201608/f1ed26a0c8774e1c8fc89dd481ec84d7.shtml	National Action Plan (NAP)
